# Supplementary material for: Discovery of small molecules with anthelmintic potential in the Medicines for Malaria Venture’s COVID and Global Health Priority Boxes using an infrared-based assay for Caenorhabditis elegans motility
Source: BMC Res Notes. 2025 Oct 6;18:422. doi: 10.1186/s13104-025-07485-9 (PMC12502323; doi:10.1186/s13104-025-07485-9)
Supplement: Supplementary file 1 — Additional file 1: Additional Table 1. Primary screen activities of the 400 compounds in the MMV COVID and Global Health Priority Boxes. Compounds were tested at 40 µM for modulation of C. elegans motility after 24 h. Relative to DMSO control, the degree to which worm motility was decreased was characterized as a hit if < 25%. One (Global Health Priority Box (GHPB)) or two assays (COVID Box) in triplicate was performed. P-values were calculated using a one-sample t-test for the hit compounds only. [file 13104_2025_7485_MOESM1_ESM.xlsx]

## Sheet: Sheet1
Box	Plate	MMV #	Name	PubChem ID	C. elegans
					Mean motility vs. DMSO control (%)	SD (%)	p-value	NOTES
GHPB	VEC	MMV1577458	Chlorfenapyr	91778	0.26	0	0.0006	HIT
GHPB	VEC	MMV1794206	Flufenerim	11079009	0.26	0.26	0.0006	HIT
GHPB	VEC	MMV688934	Tolfenpyrad	10110536	0.26	0.26	0.0006	HIT
GHPB	VEC	MMV1633828	Moxidectin	9832912	0.28	0.28	0.0006	HIT
GHPB	VEC	MMV1578924	Milbemectin	9828343	1.69	2.81	0.0006	HIT
GHPB	VEC	MMV002231	Selamectin	9578507	2.31	2.83	0.0007	HIT
GHPB	VEC	MMV672931	Ivermectin	6321424	3.37	3.09	0.0007	HIT
GHPB	VEC	MMV1577454	Abamectin	6435890	3.6	5.14	0.0008	HIT
GHPB	VEC	MMV1633823	Doramectin	9832750	6.74	5.62	0.0009	HIT
COVID	A	MMV672931	Ivermectin	6321424	9.96	10.77	<0.0001	HIT
GHPB	VEC	MMV1633829	Eprinomectin	6444397	13.19	10.82	0.0018	HIT
COVID	A	MMV002813	Indomethacin	3715	18.64	11.39	<0.0001	HIT
GHPB	VEC	MMV027339	Flucofuron	67788	20.31	10.8	0.0025	HIT
GHPB	MB2	MMV1262756		17529594	25.74	3.96
COVID	A	MMV1804244	Triparanol	6536	29.59	28.47
GHPB	VEC	MMV1577473	Indoxacarb	107720	38.52	30.61
GHPB	VEC	MMV689586	Fluralaner	25144319	38.76	25.28
COVID	B	MMV638007	Toremifene	3005573	42.13	10.15
GHPB	MB2	MMV020445		3284660	43.56	14.85
GHPB	MB2	MMV026953		44530959	43.56	26.73
GHPB	VEC	MMV1634081	Fenoxacrim	179008	44.06	10.55
GHPB	VEC	MMV083774	Fipronil	3352	46.07	15.17
GHPB	ZND	MMV1795508		N/A	48.15	15.31
GHPB	VEC	MMV1794215	Pyriprole	12056859	48.55	25.86
GHPB	VEC	MMV1577463	Diafenthiuron	3034380	54.5	16.45
GHPB	VEC	MMV1577471	Hydramethylnon	49901	54.5	13.88
GHPB	VEC	MMV002519	Rotenone	6758	54.78	18.26
GHPB	ZND	MMV1542820		N/A	55.31	13.83
GHPB	MB2	MMV024825		44528280	56.44	24.75
GHPB	VEC	MMV1577467	Fenpyroximate	107760	61.44	10.54
GHPB	VEC	MMV637136	Carbaryl	6129	62.72	9.25
GHPB	ZND	MMV693133		N/A	62.72	24.94
GHPB	MB2	MMV979930		119034833	63.37	33.66
GHPB	VEC	MMV1794211		76312834	63.48	11.24
GHPB	VEC	MMV1794214	Vaniliprole	136843940	64.33	19.94
GHPB	MB2	MMV1267536		29476174	64.36	11.88
GHPB	ZND	MMV692107		132188736	65.19	16.54
GHPB	MB2	MMV1808809		46502789	65.32	13.47
GHPB	ZND	MMV1558322		N/A	65.68	15.06
GHPB	VEC	MMV1577453	Pirimicarb	31645	67.1	8.23
COVID	A	MMV001992	Amiodarone	2157	67.16	48.39
GHPB	ZND	MMV689461		N/A	67.16	11.36
COVID	B	MMV009415	Bortezomib	387447	67.32	28.49
GHPB	MB2	MMV023951		44526799	67.33	10.89
GHPB	ZND	MMV893417		N/A	67.38	15.24
GHPB	VEC	MMV1577474	Metaflumizone	11614934	67.61	10.03
GHPB	ZND	MMV892517		N/A	67.68	36.28
GHPB	MB2	MMV024638		44527933	67.82	14.66
GHPB	VEC	MMV1796401	Spinosad	N/A	68.07	10.29
GHPB	MB2	MMV022487		44524432	68.32	37.62
GHPB	ZND	MMV692861		132188797	68.89	13.83
GHPB	MB2	MMV006187		3869648	69.36	27.27
GHPB	MB2	MMV007501		3103140	69.7	16.84
GHPB	ZND	MMV1829088		N/A	69.88	10.12
GHPB	ZND	MMV893415		132188694	70.73	26.22
COVID	A	MMV1804187	Apilimod	10173277	70.88	23.87
GHPB	VEC	MMV1577469	Flupyradifurone	16752772	71.07	10.96
COVID	A	MMV010306	Sorafenib	216239	71.64	24.98
COVID	A	MMV1804185	Regorafenib	11167602	71.86	20.67
GHPB	MB2	MMV019177		1096742	72.28	33.66
GHPB	MB2	MMV020508		16322183	73.06	34.68
GHPB	ZND	MMV1545678		N/A	73.17	18.9
GHPB	VEC	MMV1794212		68545460	73.88	17.13
COVID	B	MMV001681	Fluspirilene	3396	74.37	23.1
GHPB	VEC	MMV637769	Permethrin	40326	74.93	3.96
GHPB	VEC	MMV673126		3034287	75	14.61
COVID	A	MMV1804191	Pevonedistat	16720766	75.24	10.5
GHPB	MB2	MMV1435700		31909402	75.25	24.75
GHPB	ZND	MMV1579822		N/A	75.61	14.02
GHPB	MB2	MMV006621		16010878	76.24	11.88
GHPB	VEC	MMV1793194	Nithiazine	42853	76.4	14.33
GHPB	VEC	MMV1794207	Acetoprole	11069398	76.4	8.99
GHPB	ZND	MMV689635		N/A	76.63	15.09
GHPB	ZND	MMV692115		N/A	76.79	6.67
COVID	A	MMV001860	Cyclosporine	5284373	76.9	12.96
GHPB	MB2	MMV014853		3542242	77.23	16.83
GHPB	VEC	MMV1794204	Thiapronil	157106	77.31	8.18
GHPB	VEC	MMV1577465	Ethiprole	9930667	77.38	9.51
GHPB	MB2	MMV020192		135653065	77.44	22.9
GHPB	ZND	MMV689626		132188813	77.51	11.54
GHPB	MB2	MMV020196		135657186	77.59	11.49
COVID	A	MMV000012	Halofantrine	37393	77.61	44.11
GHPB	ZND	MMV692857		N/A	77.81	35.21
GHPB	VEC	MMV1577464	Dinotefuran	197701	77.89	9
GHPB	VEC	MMV002287	Secnidazole	71815	78.09	7.3
GHPB	MB2	MMV023190		44525616	78.11	10.77
GHPB	VEC	MMV1633824	Pyriproxyfen	91753	78.15	19.79
GHPB	MB2	MMV019053		3225289	78.22	19.8
GHPB	MB2	MMV979319		86779471	78.22	21.78
GHPB	MB2	MMV020033		135857465	78.45	10.63
GHPB	MB2	MMV020335		16385551	78.45	25.59
GHPB	MB2	MMV020207		18589957	78.74	17.82
GHPB	ZND	MMV674787		121378246	78.77	15.06
GHPB	MB2	MMV1752548		122154022	78.79	18.86
COVID	B	MMV001885	Paroxetine	43815	78.81	14.43
COVID	B	MMV1804247	Anidulafungin	166548	79.19	12.44
GHPB	MB2	MMV974630		75422672	79.21	14.85
COVID	A	MMV1804173	Amuvatinib	11282283	79.37	28.3
GHPB	MB2	MMV019547		1015763	79.6	14.08
GHPB	ZND	MMV689463		N/A	79.75	9.88
GHPB	MB2	MMV1804559		75042475	79.8	14.81
GHPB	ZND	MMV1828776		N/A	80.18	18.05
GHPB	MB2	MMV023573		44526184	80.46	17.82
GHPB	ZND	MMV1829377		N/A	80.49	15.31
COVID	B	MMV1804355	Umifenovir	131411	80.71	17.01
GHPB	VEC	MMV1577452	[Bis(trifluoroacetoxy)iodo]benzene	102317	80.72	9
GHPB	VEC	MMV1794216	NC 196	67881346	80.9	12.64
COVID	A	MMV003277	Tetrandrine	7307	81.13	16.78
GHPB	MB2	MMV1791425		137888205	81.14	22.56
GHPB	MB2	MMV1797658		132404057	81.14	14.81
GHPB	MB2	MMV026458		135925093	81.32	15.52
GHPB	ZND	MMV689625		132188711	81.36	13.91
GHPB	VEC	MMV078538	Diflubenzuron	37123	81.49	12.85
GHPB	MB2	MMV020709		8106018	81.61	21.84
GHPB	ZND	MMV1593278		N/A	81.73	10.62
GHPB	ZND	MMV1829350		103324027	81.98	8.15
GHPB	ZND	MMV897662		N/A	82.01	21.34
GHPB	MB2	MMV024309		44527393	82.18	19.8
GHPB	VEC	MMV1634082	Methoquin-butyl	3015071	82.26	9
GHPB	VEC	MMV1501398	Tetramethrin	83975	82.32	6.6
COVID	A	MMV1804192	Lusutrombopag	49843517	82.59	15.12
COVID	A	MMV1804177	ONO 5334	11582982	82.63	19.18
GHPB	ZND	MMV692630		N/A	82.72	7.16
GHPB	MB2	MMV020456		2039042	82.76	18.97
GHPB	ZND	MMV893256		132188795	82.84	9.76
GHPB	ZND	MMV1829114		N/A	83.14	7.1
GHPB	VEC	MMV1796254	Bufencarb	24721	83.15	19.94
GHPB	MB2	MMV674132		137028408	83.17	25.74
COVID	A	MMV001439	Ribavirin	37542	83.21	12.81
COVID	A	MMV1580492	Ozanimod	52938427	83.52	16.77
COVID	A	MMV1804225	ABT 239	9818903	83.54	16.86
GHPB	ZND	MMV892523		N/A	83.54	21.34
GHPB	VEC	MMV003975	Bendiocarb	2314	83.64	15.3
GHPB	VEC	MMV1633825	Fluazuron	65651	83.8	11.05
GHPB	MB2	MMV006430		5075009	83.84	23.91
COVID	A	MMV1804178	Pexidartanib	25151352	83.99	15.6
GHPB	MB2	MMV981619		46154558	84.16	35.64
GHPB	VEC	MMV689404	Triflumuron	47445	84.27	9.27
COVID	B	MMV636937	Abacavir	441300	84.36	10.06
GHPB	MB2	MMV1167451		26232685	84.51	15.15
COVID	A	MMV1634362	Ravuconazole	467825	84.55	12.96
GHPB	VEC	MMV002371	Methoprene	5366546	84.55	20.51
GHPB	ZND	MMV1828860		N/A	84.62	13.31
GHPB	ZND	MMV1542799		132188721	84.69	12.59
GHPB	ZND	MMV673982		121378255	84.69	9.88
GHPB	ZND	MMV693130		N/A	84.76	24.09
COVID	B	MMV001433	Proscillaridin	5284613	84.92	9.5
COVID	B	MMV002291	Cloperastine	2805	84.92	11.17
GHPB	VEC	MMV1577461	Cyantraniliprole	11578610	84.96	17.94
COVID	A	MMV1804175	Almitrine	33887	85	9.5
GHPB	MB2	MMV1266067		18137328	85.15	19.8
COVID	B	MMV000022	Piperaquine	122262	85.22	24.02
GHPB	MB2	MMV085494		10297043	85.63	9.2
COVID	A	MMV690621	GSK 983	11416123	85.65	12.66
GHPB	ZND	MMV1828705		N/A	85.67	32.62
GHPB	VEC	MMV1577462	Cyfluthrin	104926	85.75	11.61
GHPB	ZND	MMV1828855		N/A	85.93	6.17
GHPB	VEC	MMV1634079	Chlormethiuron	3034465	86.02	7.39
COVID	B	MMV639974	Selumetinib	10127622	86.03	12.29
GHPB	MB2	MMV019421		2334326	86.14	35.64
GHPB	ZND	MMV1558949		N/A	86.17	9.38
GHPB	VEC	MMV003958	Chlorpyrifos	2730	86.24	12.36
GHPB	VEC	MMV1634080	Dayoutong	184818	86.24	14.61
COVID	B	MMV1580497	Boceprevir	10324367	86.33	19.18
GHPB	ZND	MMV1542822		N/A	86.42	12.59
GHPB	MB2	MMV1841740		110225327	86.53	28.96
GHPB	ZND	MMV884814		N/A	86.59	59.45
GHPB	VEC	MMV003891	Malathion	4004	86.63	11.31
COVID	A	MMV000013	Hydroxychloroquine	3652	86.76	28.81
COVID	A	MMV688774	Posaconazole	468595	86.8	13.79
COVID	B	MMV1804313	Oxyclozanide	16779	87.06	10.15
COVID	A	MMV003162	Astemizole	2247	87.06	24.55
COVID	A	MMV1804190	Bemcentinib	46215462	87.09	12.66
COVID	B	MMV000068	Tetracycline	54675776	87.31	5.08
GHPB	VEC	MMV1577890	Sulfoxaflor	16723172	87.34	17.41
GHPB	ZND	MMV1542798		132188671	87.65	8.15
GHPB	VEC	MMV1633826	Dicyclanil	3081364	87.66	7.97
GHPB	ZND	MMV1545674		N/A	87.8	16.77
GHPB	VEC	MMV1577470	Chlorindan	44134380	87.86	13.19
GHPB	MB2	MMV1726212		86779472	87.88	26.26
GHPB	MB2	MMV027331		44531385	88.12	20.79
GHPB	MB2	MMV007007		3159270	88.22	14.14
GHPB	MB2	MMV028822		44533156	88.22	13.22
GHPB	MB2	MMV1542706		90644774	88.22	16.09
GHPB	MB2	MMV1795555		60190436	88.22	14.08
COVID	A	MMV1804174	Abemaciclib	46220502	88.28	17.48
COVID	B	MMV000014	Lumefantrine	6437380	88.32	7.11
GHPB	VEC	MMV1634507	Flumethrin	6033664	88.39	27.18
COVID	B	MMV637687	Nifedipine	4485	88.43	9.1
GHPB	VEC	MMV003972	Methomyl	5353758	88.69	10.8
GHPB	VEC	MMV1577472	Imidacloprid	86287518	88.69	13.11
GHPB	MB2	MMV006597		4613636	88.79	9.77
COVID	A	MMV003461	Niclosamide	4477	88.9	15.14
GHPB	ZND	MMV1848726		N/A	89.05	20.71
COVID	A	MMV002092	Clomipramine	2801	89.11	11.88
GHPB	VEC	MMV004017	Azadirachtin	5281303	89.18	9.76
GHPB	VEC	MMV1633827	3-Tropanecarbonitrile	557623	89.2	17.48
GHPB	VEC	MMV1577889	Spinetoram	24795086	89.45	11.35
GHPB	VEC	MMV689416	Chlorantraniliprole	11271640	89.45	13.72
GHPB	VEC	MMV1794213		90092834	89.61	11.8
GHPB	ZND	MMV1558324		N/A	89.63	13.72
COVID	B	MMV083882	Silmitasertib	24748573	89.85	17.51
GHPB	ZND	MMV1828056		31400869	89.94	12.5
GHPB	ZND	MMV1828832		N/A	89.94	9.45
COVID	B	MMV1804411	(RS)-PPCC	16726095	89.94	8.38
COVID	B	MMV1804479	AZ3451	126961335	89.94	12.01
COVID	B	MMV640046	Entacapone	5281081	90.36	6.85
GHPB	MB2	MMV023523		44526093	90.52	23.28
COVID	A	MMV001977	Benztropine	1201549	90.6	12.98
GHPB	VEC	MMV689409	Thiamethoxam	5821911	90.75	7.97
COVID	B	MMV690733	Osimertinib	71496458	90.78	12.01
GHPB	MB2	MMV936405		71788933	90.8	16.95
GHPB	MB2	MMV1805007		72716071	90.91	21.89
GHPB	ZND	MMV691936		N/A	91.11	13.83
COVID	B	MMV004066	Doxorubicin	31703	91.12	12.44
COVID	A	MMV658920	Lonafarnib	148195	91.25	17.14
GHPB	ZND	MMV1829361		52014744	91.36	7.41
GHPB	MB2	MMV006344		45231469	91.38	14.37
GHPB	ZND	MMV1828810		118425273	91.46	17.68
COVID	A	MMV002086	Captopril	44093	91.53	17.18
GHPB	ZND	MMV691942		N/A	91.6	7.65
COVID	A	MMV002832	Digoxin	2724385	91.64	16.64
COVID	A	MMV1804226	R 7112	57406853	91.74	15.13
COVID	A	MMV003140	Ethaverine	3280	91.82	15.39
COVID	B	MMV639922	Tacrolimus	445643	91.9	8.38
COVID	A	MMV637677	Nelfinavir	64143	92.04	18.07
COVID	A	MMV637496	Hydroxyprogesterone	6238	92.25	13.44
COVID	B	MMV1804484	ZINC4326719	661498	92.46	20.11
GHPB	MB2	MMV011471		2089709	92.59	14.81
GHPB	VEC	MMV1577460	Clothianidin	135529435	92.88	11.35
COVID	B	MMV1804311	Dapivirine	214347	92.96	8.59
COVID	A	MMV1804194	Manidipine	4008	93.01	14.69
GHPB	MB2	MMV007300		45245330	93.1	16.09
GHPB	MB2	MMV959706		70715368	93.1	12.07
COVID	A	MMV1804176	Nafamostat	4413	93.12	11.78
GHPB	VEC	MMV1794209	Dunniol	262095	93.14	17.68
COVID	B	MMV1804412	Nebivolol	71301	93.15	8.38
GHPB	ZND	MMV893278		N/A	93.2	14.79
COVID	B	MMV001428	Thiethylperazine	5440	93.3	18.44
GHPB	ZND	MMV1829111		N/A	93.49	17.16
GHPB	MB2	MMV1760745		39975789	93.6	21.21
GHPB	MB2	MMV023401		44525921	93.68	29.31
GHPB	ZND	MMV1828058		N/A	93.79	11.24
COVID	B	MMV1804188	Migalastat	176077	93.85	13.13
COVID	A	MMV000011	Doxycycline	54671203	93.99	23.72
GHPB	MB2	MMV962005		71978109	94.06	17.82
COVID	B	MMV637283	Delavirdine	5625	94.13	7.82
COVID	B	MMV007474	Berbamine	275182	94.2	11.69
COVID	A	MMV000056	Ferroquine	14011855	94.29	19.77
GHPB	VEC	MMV003872	Diazinon	3017	94.34	9.77
GHPB	VEC	MMV1577466	Etofenprox	71245	94.34	9
COVID	B	MMV002230	Losartan	3961	94.41	10.06
GHPB	MB2	MMV024850		44528315	94.54	12.64
COVID	A	MMV000029	GSK-369796	10316203	94.58	13.37
COVID	B	MMV1804250	Hanfangchin B	73481	94.67	13.71
COVID	B	MMV1804408	PD 144418	9817231	94.67	9.64
COVID	B	MMV002137	Pimozide	16362	94.69	24.58
GHPB	MB2	MMV007282		3182673	94.95	22.9
COVID	B	MMV1580132	Darifenacin	444031	94.97	15.36
COVID	A	MMV637572	Lopinavir	92727	95.02	17.31
COVID	B	MMV002260	Valdecoxib	119607	95.37	15.12
COVID	B	MMV1580478	Tenofovir	464205	95.45	17.48
GHPB	ZND	MMV674056		N/A	95.56	9.47
GHPB	MB2	MMV020203		16450069	95.69	11.49
GHPB	ZND	MMV1829150		N/A	95.8	11.85
COVID	A	MMV1804248	SAX-187	10150497	95.9	12.92
COVID	A	MMV010288	Midostaurin	9829523	95.91	19.32
COVID	B	MMV1804354	PB 28	44598186	96.09	9.5
COVID	B	MMV1804483	Cabozantinib	25102847	96.19	12.69
COVID	B	MMV690561	Veliparib	11960529	96.19	13.45
COVID	B	MMV001901	Chlorothiazide	2720	96.35	14.35
COVID	B	MMV1804353	Dutacatib	11560842	96.65	19.27
GHPB	ZND	MMV1545675		N/A	96.65	10.98
GHPB	ZND	MMV1829460		N/A	96.65	17.38
COVID	A	MMV1804184	Tomivosertib	11859875	96.83	16.64
COVID	A	MMV002798	Papaverine	4680	96.9	9.85
COVID	B	MMV1804312	Salinomycin	3085092	96.95	5.08
COVID	A	MMV000001	Amodiaquine	2165	96.97	15.39
COVID	A	MMV001635	Haloperidol	3559	97.06	16.96
GHPB	VEC	MMV1577468	Flonicamid	9834513	97.1	16.62
COVID	A	MMV002295	Valsartan	60846	97.16	14.74
COVID	B	MMV1804617	Eszopiclone	969472	97.17	18.58
COVID	B	MMV1804359	Merimepodib	153241	97.21	8.66
GHPB	ZND	MMV1558323		N/A	97.34	27.81
GHPB	VEC	MMV1794205		145984154	97.36	20.32
COVID	B	MMV637897	Rapamycin	5284616	97.49	6.7
GHPB	ZND	MMV1828026		N/A	97.63	10.95
COVID	A	MMV637528	Itraconazole	55283	97.65	17.26
GHPB	MB2	MMV978042		71871488	97.7	20.4
COVID	B	MMV1634116	(-)-Anisomycin	253602	97.77	15.64
COVID	A	MMV003305	Valproic Acid	3121	97.84	21.3
GHPB	ZND	MMV1828843		N/A	97.87	14.63
COVID	B	MMV690548	Delanzomib	24800541	97.97	5.84
GHPB	MB2	MMV753519		47088105	98.02	17.82
COVID	A	MMV1580187	Ciclesonide	6918155	98.11	23.59
GHPB	VEC	MMV1577456	Bifenthrin	183831	98.15	5.28
COVID	A	MMV1804186	Daclatasvir	25154714	98.25	20.02
COVID	A	MMV009948	Imatinib	5291	98.37	24.06
COVID	A	MMV000025	Pyronaridine	107771	98.47	13.8
COVID	A	MMV001871	Chlorpromazine	2726	98.49	13.73
COVID	B	MMV1804360	E 52862	44247568	98.64	16.85
GHPB	MB2	MMV670631		90644772	98.65	23.23
COVID	B	MMV637229	Clemastine	26987	98.88	12.85
COVID	B	MMV002641	Celecoxib	2662	98.98	10.15
COVID	B	MMV002649	Spectinomycin	15541	99.07	25.78
GHPB	VEC	MMV003977	Propoxur	4944	99.16	9.55
COVID	B	MMV004131	Metformin	4091	99.24	17.12
GHPB	MB2	MMV1103183		30019629	99.33	14.48
GHPB	MB2	MMV1798946		121561491	99.33	36.7
GHPB	ZND	MMV1828728		N/A	99.39	10.37
COVID	A	MMV690777	LY 2228820	11570805	99.41	12.66
COVID	B	MMV1803326	Apixaban	10182969	99.46	10.29
COVID	B	MMV1804357	JQ 1	49871817	99.49	10.66
GHPB	ZND	MMV1579936		N/A	99.7	9.47
COVID	B	MMV1803334	Dabrafenib	44462760	99.72	22.07
COVID	B	MMV1804620	Doravirine	58460047	99.8	13.95
COVID	A	MMV1804189	Sofosbuvir	45375808	100.11	14.74
COVID	B	MMV1804409	MRT 68601	44465558	100.25	11.68
COVID	B	MMV676600	Danusertib	11442891	100.25	13.2
GHPB	ZND	MMV688723		N/A	100.3	6.71
COVID	A	MMV662539	Tioguanine	2723601	100.3	13.34
COVID	B	MMV1804482	Apremilast	11561674	100.84	13.41
GHPB	VEC	MMV1634083	Benclothiaz	10942862	100.84	21.35
GHPB	ZND	MMV674593		N/A	100.89	22.49
COVID	A	MMV1804179	Ruxolitinib	25126798	100.95	10.89
GHPB	MB2	MMV1804275		5845807	100.99	7.92
COVID	B	MMV1804356	RVX 208	13556474	101.02	6.85
GHPB	MB2	MMV001197		17016974	101.15	33.33
GHPB	MB2	MMV1795557		122185393	101.15	19.54
GHPB	ZND	MMV674884		N/A	101.18	8.88
GHPB	VEC	MMV003974	Lavifos	5392	101.32	6.07
GHPB	MB2	MMV006931		44170011	101.35	20.54
COVID	A	MMV659028	Atazanavir	148192	101.48	9.75
GHPB	ZND	MMV692623		132188697	101.48	10.37
COVID	B	MMV640037	Darunavir	213039	101.52	9.9
GHPB	VEC	MMV1577455	Pirimiphos-methyl	34526	101.54	13.37
COVID	A	MMV688370	Favipiravir	492405	101.6	14.99
COVID	A	MMV1804113	Vidofludimus	9820008	102.05	13.29
GHPB	VEC	MMV1577459	Chlorpyrifos-methyl	21803	102.25	11.24
COVID	A	MMV002398	Verapamil	2520	102.3	28.02
COVID	A	MMV1804180	Tigecycline	54686904	102.44	22.47
COVID	B	MMV071737	Chlormidazole	71821	102.54	13.45
GHPB	ZND	MMV1829412		N/A	102.72	7.16
COVID	B	MMV690755	Baricitinib	44205240	102.86	15.77
GHPB	MB2	MMV660057		46879347	102.87	14.08
COVID	B	MMV892669	Desmethyl ferroquine	442911362	102.88	11.26
COVID	A	MMV1804242	Camostat	2536	103.18	16
COVID	A	MMV1804183	Tizoxanide	394397	103.51	22.77
GHPB	VEC	MMV637085	Boric Acid	7628	103.65	21.07
COVID	B	MMV002337	Fluconazole	3365	103.8	19.1
COVID	A	MMV1803859	Remdesivir	121304016	103.84	19.72
GHPB	ZND	MMV1829523		N/A	103.85	11.24
COVID	B	MMV659198	Indinavir	5362440	103.91	14.8
COVID	B	MMV003186	Promethazine	4927	103.99	11.19
GHPB	MB2	MMV1704710		20943255	104.04	27.27
COVID	B	MMV000031	Cycloheximide	6197	104.14	8.97
COVID	A	MMV002229	Loratidine	3957	104.43	20.63
GHPB	ZND	MMV1592761		25169383	104.44	21.89
GHPB	ZND	MMV1829659		73995920	104.44	12.43
GHPB	MB2	MMV006219		16017730	104.6	7.76
COVID	B	MMV003219	Mycophenolic acid	446541	104.63	24.6
GHPB	ZND	MMV675568		N/A	104.88	13.11
COVID	A	MMV637861	Ritonavir	392622	105.46	19.88
COVID	B	MMV1804517	Brequinar	57030	105.58	10.15
GHPB	ZND	MMV1795510		N/A	105.92	8.88
GHPB	ZND	MMV1829290		N/A	105.92	6.51
COVID	B	MMV002436	Digitoxin	441207	106.35	5.08
GHPB	VEC	MMV1794210		24967621	106.86	21.9
COVID	B	MMV1580167	Ponatinib	24826799	107.26	16.76
COVID	A	MMV1804249	SMN-C3	89741632	107.59	18.14
GHPB	ZND	MMV1828766		118425445	107.62	8.84
GHPB	ZND	MMV1829574		583987	107.62	18.6
GHPB	MB2	MMV1796046		62706165	107.92	29.7
COVID	B	MMV1804621	Anagliptin	44513473	108.08	17.91
COVID	B	MMV1804480	Aprepitant	135413536	108.12	13.45
COVID	B	MMV000016	(+)-Mefloquine	456309	108.37	15.77
COVID	B	MMV003406	Oxatomide	4615	108.45	12.85
COVID	A	MMV659065	N-Desethylamodiaquine	122068	108.46	11.08
COVID	A	MMV1804227	Simeprevir	24873435	108.76	14.37
COVID	B	MMV1803325	Idelalisib	11625818	109.22	12.01
COVID	B	MMV1804478	Sertindole	60149	109.35	11.85
COVID	A	MMV1804243	Terconazole	441383	110.61	12.64
GHPB	MB2	MMV025013		44528544	111.11	21.21
COVID	A	MMV690727	MK-2206	24964624	111.67	11.8
GHPB	ZND	MMV1828816		N/A	111.89	17.07
GHPB	ZND	MMV1829556		N/A	112.13	12.72
COVID	A	MMV688991	Nitazoxanide	41684	112.67	12.22
GHPB	MB2	MMV1845852		42911673	113.13	27.61
COVID	A	MMV637533	Ketoconazole	456201	113.2	13.61
COVID	A	MMV852425	Drotaverine	1712095	113.39	17.37
GHPB	ZND	MMV1829345		N/A	113.41	20.12
COVID	B	MMV000017	Naphtoquine	9851775	114.12	17.25
GHPB	ZND	MMV977436		N/A	115.55	14.02
GHPB	VEC	MMV1634506	Cyphenothrin	38283	116.57	12.92
GHPB	MB2	MMV029587		44534037	117.82	17.82
GHPB	ZND	MMV1829658		54366090	118.05	13.61
COVID	A	MMV688731	Emetine	10219	119.16	15.09
GHPB	ZND	MMV1828814		N/A	119.21	12.5
COVID	A	MMV001829	Fluphenazine	3372	119.84	16.38
GHPB	ZND	MMV1829575		2239223	122.19	17.46
